# Supplementary material for: Identifying therapeutic targets by combining transcriptional data with ordinal clinical measurements
Source: Nat Commun. 2017 Sep 20;8:623. doi: 10.1038/s41467-017-00353-6 (PMC5606996; doi:10.1038/s41467-017-00353-6)
Supplement: Supplementary file 2 — Supplementary Data 1 [file 41467_2017_353_MOESM2_ESM.xlsx]

## Sheet: Phenotype-asscoiated genes
Supplementary Data 1. The list of phenotype–associated genes in HD.
The p-values are claculated using two-tailed z-test for the null hypothesis, which consists of a coefficient that is equal to zero.
Gene Symbol	Estimate g(beta coef)	Pr(>|z|) g(beta coef)	z-score
BCL2L11	12.4253	1.08e-10	3.26072
SP1	12.0301	6.97e-11	3.16785
DDX59	11.5509	4.1e-11	3.05521
PHF3	10.5649	5.89e-10	2.82347
STAG1	10.4897	3.4e-11	2.80581
C14orf118	9.49636	1.79e-10	2.57234
MYST3	9.35954	4.69e-12	2.54019
SDCCAG8	9.2937	2.85e-10	2.52471
ASXL1	9.20786	1.77e-11	2.50454
CDK5RAP2	9.12444	2.12e-10	2.48493
OTUD7B	9.09811	4.19e-11	2.47874
EPC1	9.03882	1.42e-10	2.46481
PKN2	8.76878	2.46e-11	2.40134
MED13L	8.55484	2.96e-11	2.35106
HBP1	8.48727	1.55e-10	2.33518
RGS3	8.44412	6.78e-10	2.32504
PRKAR2A	8.39932	2.91e-11	2.31451
MGC27345	8.35381	1.69e-10	2.30381
G3BP1	8.31207	4.66e-10	2.294
THOC2	8.04807	8.88e-10	2.23195
MTF1	8.01156	1.16e-10	2.22337
TROVE2	7.88598	1.4e-11	2.19386
PPARA	7.84752	2.91e-10	2.18482
ARHGAP19	7.7795	5.8e-10	2.16883
VPS13C	7.69517	8.89e-11	2.14901
TNRC6A	7.68346	8.55e-10	2.14626
SGPL1	7.67579	3.11e-10	2.14446
RNF169	7.61584	2.77e-11	2.13037
COG2	7.45051	2.99e-10	2.09151
BPTF	7.41143	7.59e-11	2.08233
NIPBL	7.39429	1.6e-10	2.0783
LCORL	7.37029	2.45e-10	2.07266
RBM17	7.35668	5.34e-11	2.06946
SFRS2IP	7.29149	8.81e-12	2.05414
ITPRIPL2	7.15661	2.22e-10	2.02244
FGFR1	7.12774	3.21e-10	2.01565
LOC100128443_MAST4	7.12507	4.99e-11	2.01502
TLE3	6.98656	9.08e-10	1.98247
ZBTB20	6.97636	2.34e-11	1.98007
FZD5	6.94807	6.25e-10	1.97342
SUV420H1	6.93847	7.66e-11	1.97117
ANKRD40	6.93827	1.1e-10	1.97112
KIF1B	6.92033	5.68e-11	1.9669
TP53INP1	6.87597	7.52e-10	1.95648
PAK2	6.84625	6.81e-10	1.94949
C5orf28	6.8219	6.7e-10	1.94377
MUTED	6.74055	9.11e-10	1.92465
CALD1	6.72421	5.23e-11	1.92081
ZC3H11A	6.68206	3.27e-10	1.9109
USP47	6.60207	4.09e-11	1.8921
PRKD3	6.4811	3.6e-10	1.86367
SNHG12	6.43007	5.69e-11	1.85168
SON	6.42604	7.36e-10	1.85073
ZBTB5	6.39145	7.82e-11	1.8426
CCDC45	6.35738	4.5e-10	1.83459
HMG20B	6.32255	2.52e-10	1.82641
ELF1	6.29963	5.44e-11	1.82102
LARP7	6.14167	2.71e-11	1.7839
NSUN6	6.01562	3.08e-10	1.75427
TRIM13	6.00329	7.95e-11	1.75137
ARL6IP6	5.98963	7.14e-10	1.74816
TMEM170A	5.97234	4.79e-10	1.7441
KIAA0485	5.93672	8.53e-12	1.73573
ZNF302	5.80757	1.46e-10	1.70537
CAPN2	5.76543	4.83e-10	1.69547
LOC100130837	5.6508	1.6e-10	1.66853
DCP1B	5.61898	6.07e-10	1.66105
SFRS18	5.59412	1.83e-10	1.65521
PHF10	5.58675	7.12e-10	1.65347
TNS1	5.56086	1.34e-10	1.64739
FLJ10357	5.46989	7.82e-11	1.62601
DDX23	5.43147	8.6e-11	1.61698
SYNM	5.38005	2.13e-11	1.60489
AHNAK	5.31722	9.88e-10	1.59013
DNAJC1	5.26354	7.42e-11	1.57751
BAZ1A	5.19648	1.32e-10	1.56175
BBX	5.1346	5.78e-11	1.54721
LATS2	5.08039	3.85e-11	1.53447
NFIB	5.0531	6.04e-11	1.52805
ATP2B4	4.98519	4.07e-10	1.51209
POLA1	4.94731	6.03e-11	1.50319
PLXNB2	4.90406	9.76e-10	1.49302
C9orf64	4.878	4.9e-10	1.4869
TCF12	4.86715	6.74e-11	1.48435
CALCOCO2	4.84209	2.08e-11	1.47846
IQGAP1	4.8168	1.33e-10	1.47251
ANAPC4	4.80417	4.9e-10	1.46954
WWC3	4.8012	6.53e-11	1.46885
FBXL3	4.79733	6.64e-10	1.46794
TCF4	4.79326	2.85e-11	1.46698
CYTSA	4.766	5.49e-10	1.46057
ZNF395	4.72051	4.45e-10	1.44988
PGCP	4.70627	5.7e-10	1.44653
NPAS3	4.69279	1.64e-11	1.44337
DLG5	4.68124	6.04e-10	1.44065
RASSF8	4.66236	6.4e-10	1.43622
TULP3	4.64045	3.56e-10	1.43107
WASF2	4.62793	2.1e-11	1.42812
MXI1	4.59195	1.07e-10	1.41967
ZFAND6	4.58514	6.81e-10	1.41807
LRP10	4.55636	1.23e-10	1.4113
STAG2	4.54905	2.15e-11	1.40958
PHACTR3	4.54482	8.64e-11	1.40859
C1orf198	4.53953	3.66e-10	1.40735
SPAG9	4.50914	6e-10	1.4002
IGF2R	4.4977	8.1e-11	1.39752
TRA2A	4.46765	5.37e-10	1.39045
RIN2	4.46467	1.48e-10	1.38975
N-PAC_SEPT6	4.45987	9.03e-10	1.38862
CTNNB1	4.45541	1.15e-10	1.38758
FCHO2	4.446	2.97e-10	1.38536
ARMCX6_LOC653354	4.43154	1.28e-10	1.38196
FYCO1	4.37279	1.33e-10	1.36816
SERF2	4.37083	5.12e-10	1.3677
CTBP2	4.36951	3.72e-11	1.36739
USP40	4.34597	1.45e-10	1.36185
RAB8A	4.31887	2.67e-10	1.35549
ZC3HAV1	4.27905	5.46e-10	1.34613
CEP350	4.22233	1.38e-10	1.3328
GKAP1	4.21925	5.86e-11	1.33207
ZNF664	4.1372	8.75e-10	1.31279
DPY19L4	4.09224	1.66e-10	1.30222
DKFZP586I1420	4.08213	2.64e-11	1.29984
CROP	4.06309	5.22e-10	1.29537
LOC144438	4.04092	1.05e-10	1.29016
ARHGAP5	4.03426	8.84e-11	1.28859
DCI	4.01993	1.76e-10	1.28523
LTBP1	4.00472	1.09e-10	1.28165
ADCYAP1R1	4.00105	4.74e-10	1.28079
ZHX2	3.9953	1.45e-10	1.27944
DDAH2	3.9911	2.66e-10	1.27845
TEAD1	3.96309	7.38e-11	1.27187
PPP4R1	3.95453	3.15e-10	1.26986
ENAH	3.95202	3.06e-10	1.26927
IRF2	3.8906	4.55e-10	1.25483
NFIA	3.88284	2.54e-11	1.25301
IRF2BP2	3.86845	1.26e-10	1.24962
FAM173A	3.86788	2.62e-10	1.24949
PTMA	3.8513	1.19e-10	1.24559
PTMAP7	3.84035	2.38e-10	1.24302
SNORD104	3.8155	7.35e-11	1.23718
CCDC76	3.81098	4.12e-10	1.23612
KATNA1	3.80547	4.35e-10	1.23482
PTRF	3.80535	3.21e-10	1.23479
RBM6	3.7981	4.68e-10	1.23309
ECOP	3.79037	4.82e-10	1.23127
SYT17	3.77175	2.56e-11	1.2269
LOC727820	3.74017	1.6e-11	1.21947
CASC3	3.64256	2.92e-11	1.19653
TOB2	3.56585	1.2e-10	1.1785
RHOBTB3	3.50481	5.64e-11	1.16416
CBFB	3.50001	9.93e-10	1.16303
PARP12	3.4977	3.94e-11	1.16249
SORL1	3.48892	2.62e-10	1.16042
MAML2	3.43585	7.09e-11	1.14795
LOC389765	3.4205	2.12e-10	1.14434
LBR	3.41906	1.93e-10	1.144
KLHL21	3.38248	9.89e-10	1.13541
UHRF1	3.36137	1.6e-10	1.13044
CSRP1	3.35635	2.6e-11	1.12926
VGLL4	3.34759	1.65e-10	1.12721
CKAP4	3.3277	6.14e-10	1.12253
ACACB	3.28699	2.81e-10	1.11296
SERPINB6	3.27528	4.79e-11	1.11021
SPEN	3.25888	1.34e-10	1.10636
FAM123A	3.24928	4.51e-10	1.1041
VANGL2	3.22739	4.71e-10	1.09896
SMAD5	3.21632	3.32e-10	1.09635
BARD1	3.20782	9.13e-11	1.09436
NOTCH2NL	3.20623	1.16e-11	1.09398
VEZF1	3.14928	5.74e-11	1.0806
TSPO	3.13314	7.69e-10	1.0768
FIGN	3.06951	1e-10	1.06185
LAMB2	3.05856	7.77e-10	1.05928
HDAC1	3.0188	3.02e-10	1.04993
SH3BP4	2.9948	7.1e-10	1.04429
PRKX_PRKY	2.98307	3.32e-11	1.04153
CXXC5	2.97024	7.37e-11	1.03852
FDFT1	2.94279	4.67e-10	1.03207
PAPLN	2.93863	4.33e-10	1.03109
RNF135	2.89751	2.3e-10	1.02143
CIB1	2.88249	1.49e-10	1.01789
ERBB2IP	2.88124	4.69e-11	1.0176
PHGDH	2.87894	3.48e-10	1.01706
MYLK	2.85937	5.35e-11	1.01246
GNG12	2.81083	8.69e-10	1.00105
ADIPOR2	2.79442	3.38e-10	0.997196
DDR1	2.78374	2.34e-10	0.994686
BMPR1B	2.73621	4.96e-10	0.983514
NEK7	2.60085	1.64e-10	0.951701
hCG_2003663	2.56873	4.37e-10	0.944152
MLC1	2.56493	8.23e-10	0.943259
LOC729234	2.5443	8.65e-10	0.938411
PTTG1IP	2.52515	6.33e-11	0.933909
EFHD1	2.49868	4.65e-10	0.927688
C9orf61	2.48387	6.69e-11	0.924207
LOC254128	2.47507	9.99e-10	0.922139
ANP32B	2.45311	1.79e-10	0.916978
MYOT	2.4217	9.12e-11	0.909595
TGFBR3	2.39172	1.22e-10	0.902549
TST	2.3815	1.23e-10	0.900148
ADCY2_LOC100133953	2.33218	6.48e-11	0.888555
SYTL4	2.27493	5.38e-10	0.875101
BDH2	2.25778	3.13e-10	0.871069
ADAMTSL3	2.24816	7.29e-10	0.868809
NPC2	2.22412	7.99e-10	0.863158
CRB1	2.21914	9.34e-10	0.861989
LGALS1	2.20467	9.76e-11	0.858588
IGDCC4	2.17876	9.35e-11	0.852498
ANKHD1-EIF4EBP3_EIF4EBP3	2.17287	4.59e-10	0.851113
PRDX6	2.15647	3.37e-10	0.847259
VCAN	2.14805	2.19e-11	0.845279
CGNL1	2.14532	4.42e-10	0.844638
DYNLT1	2.12619	2.74e-10	0.840142
LIFR	2.03202	2.3e-10	0.81801
GRAMD3	1.94194	5.04e-11	0.796839
PHYHD1	1.90696	5.02e-10	0.788618
FAM107A	1.89813	2.74e-10	0.786541
NCRNA00084	1.88781	1.97e-10	0.784116
NR2F1	1.87086	8.21e-10	0.780132
FRMD6	1.75744	5.77e-10	0.753477
SLC16A9	1.64226	4.89e-11	0.726404
AEBP1	1.59766	4.46e-11	0.715922
RASL12	1.5253	4.35e-11	0.698916
PLSCR4	1.40278	4.64e-10	0.670119
C4A_C4B	1.24076	1.81e-10	0.63204
TAC1	-0.729049	1.5e-10	0.169079
CALB1	-0.767897	7.02e-11	0.159948
ANO3	-0.809645	8.04e-11	0.150136
COCH	-0.851217	8.33e-11	0.140366
LOC100134306_MYT1L	-0.86056	6.81e-10	0.13817
SYNPR	-0.929689	9.89e-10	0.121923
C20orf103	-0.970937	3.15e-10	0.112228
CRYM	-1.00857	4.09e-10	0.103383
GPR88	-1.02481	1.35e-11	0.0995677
MAL2	-1.05365	2.41e-10	0.0927877
LPL	-1.05544	5.89e-11	0.0923671
FGF13	-1.09748	1.41e-11	0.0824858
HTR2C	-1.10864	5.71e-10	0.0798633
PLK2	-1.12105	2.29e-11	0.0769477
HS6ST2	-1.12645	1.35e-10	0.0756774
LPPR4	-1.13742	4.3e-10	0.0730996
ELMOD1	-1.13943	3.06e-10	0.072628
SCN4B	-1.14385	1.9e-11	0.0715887
SYTL5	-1.15577	5.43e-10	0.0687866
HPCA	-1.17858	1.83e-11	0.0634259
SV2C	-1.18258	6.47e-10	0.0624867
PEG10	-1.19766	6.67e-10	0.0589415
PCP4L1	-1.25164	1.27e-11	0.0462542
GNAL	-1.26443	1.35e-11	0.0432498
LOC283508	-1.26735	3.44e-10	0.0425621
C1QTNF4	-1.26865	3.3e-11	0.0422565
TMEM90A	-1.27217	3.08e-11	0.0414308
PCP4	-1.27682	1.53e-11	0.0403376
NRGN	-1.28749	2.54e-11	0.0378283
TSPAN13	-1.29931	9.04e-10	0.0350511
ATP2B1	-1.31404	3.15e-11	0.0315898
SLC12A5	-1.32338	8.6e-11	0.0293942
CPLX1	-1.34093	3.07e-11	0.0252699
GPR158	-1.34825	3.64e-11	0.0235485
GPR6	-1.36427	3.96e-12	0.0197841
SH3GL2	-1.37246	7.06e-10	0.0178586
HMP19	-1.38484	1.76e-11	0.0149482
DRD1	-1.39051	4.54e-11	0.0136171
ARPP-21	-1.39145	9.66e-11	0.0133966
TMEM158	-1.41845	8.97e-11	0.00704945
LOC100131795_NMNAT2	-1.42393	9.72e-11	0.00576205
RCAN2	-1.42652	3.89e-10	0.00515354
SLC32A1	-1.43452	5.51e-11	0.00327251
CACNG3	-1.4458	5.57e-11	0.000621705
A2BP1	-1.44999	1.53e-11	-0.000361939
CACNA2D3	-1.46226	2.72e-10	-0.00324755
CPNE5	-1.466	8.34e-11	-0.00412653
MACROD2	-1.46936	5.17e-11	-0.00491659
SCN2A	-1.47038	1.14e-10	-0.00515628
VAT1L	-1.48622	3.56e-11	-0.00887809
C2orf80	-1.4939	3.77e-11	-0.0106825
THY1	-1.49731	1.51e-10	-0.0114835
RASD2	-1.50419	4.34e-12	-0.0131026
CALY	-1.50604	3.63e-10	-0.0135366
FAM40B	-1.51235	1.79e-11	-0.0150203
NETO2	-1.51546	3.55e-11	-0.0157514
PRKCB	-1.51629	5.46e-11	-0.0159448
INA	-1.52712	2.76e-10	-0.0184901
KLHL13	-1.53035	3.76e-10	-0.0192505
RGS9	-1.55097	8.02e-11	-0.0240954
FAM153A_FAM153B_FAM153C	-1.55943	5.61e-10	-0.0260852
RASGRP1	-1.56116	3.37e-11	-0.0264902
SORCS1	-1.58928	3.02e-10	-0.0331011
NGEF	-1.61031	3.42e-11	-0.0380418
CHRM1	-1.61651	5.3e-11	-0.0394993
RFPL1S	-1.62313	4.18e-11	-0.041055
C12orf53	-1.62799	1.04e-10	-0.0421981
HOMER1	-1.64632	5.38e-10	-0.046507
RALYL	-1.6507	1.19e-10	-0.0475354
CYP46A1	-1.65126	5.31e-11	-0.0476667
ADORA2A	-1.66444	8.47e-12	-0.0507658
CHN1	-1.66822	6.08e-10	-0.0516528
GUCY1B3	-1.67001	1.44e-10	-0.0520733
SCN3B	-1.67659	7.86e-11	-0.0536205
DGKB	-1.67714	6.57e-11	-0.0537492
DACH1	-1.68548	9.35e-10	-0.055711
GABRB3	-1.68657	4.66e-11	-0.0559669
NDRG4	-1.69608	1.53e-10	-0.0582012
FBXL16	-1.6968	7.78e-12	-0.0583713
NCRNA00086	-1.70142	1.15e-10	-0.0594553
LOC730125	-1.70195	4.73e-12	-0.0595815
NBEA	-1.70626	4.35e-10	-0.0605946
PHYHIP	-1.70679	4.66e-11	-0.0607188
TPBG	-1.70905	4.65e-12	-0.0612496
SAMD12	-1.71233	6.86e-10	-0.0620199
NCDN	-1.72216	8.07e-11	-0.0643318
INPP5A	-1.75819	8.46e-12	-0.0727982
D4S234E	-1.77061	4.11e-11	-0.0757187
TSPAN7	-1.7933	7.03e-10	-0.0810511
NPTN	-1.7942	8.31e-11	-0.0812626
PRKAR2B	-1.80173	4.8e-11	-0.0830317
EGR3	-1.81189	1.95e-11	-0.085421
ANKRD43	-1.81616	8.57e-12	-0.0864246
CAP2	-1.81784	3.5e-11	-0.0868178
WASF1	-1.82372	1.75e-11	-0.0882009
PTPN5	-1.84021	1.61e-11	-0.0920771
KIAA1107	-1.85033	2.92e-11	-0.0944544
CKMT1A_CKMT1B_LOC100133623	-1.85094	6.33e-11	-0.094597
RUNDC3B	-1.85639	1.17e-10	-0.0958798
PDE10A	-1.86036	4.35e-11	-0.0968109
PPP1R1B	-1.86184	2.54e-10	-0.0971594
CAMK2B	-1.87366	1.16e-10	-0.0999376
PDE2A	-1.88743	6.41e-11	-0.103174
PPP3CA	-1.89189	9.46e-12	-0.104222
SYN1	-1.89798	2.04e-10	-0.105654
DDN	-1.92003	2.42e-11	-0.110835
CA11	-1.92703	1.95e-11	-0.112482
GABRB2	-1.92837	8.05e-10	-0.112797
ARPP-19	-1.93337	2.17e-11	-0.113971
BSN	-1.94295	1.48e-10	-0.116222
DPP6	-1.95931	7.99e-10	-0.120067
DPY19L2P2	-1.96331	1.04e-10	-0.121007
LRRTM2	-1.96768	5.7e-10	-0.122034
KRT222P	-1.97528	8e-11	-0.12382
ENTPD3	-1.978	5.09e-11	-0.12446
KIAA0513	-2.00425	3.6e-10	-0.13063
FXYD7	-2.01628	1.41e-11	-0.133457
PPP1R1A	-2.0254	1.52e-11	-0.135601
DOCK3	-2.03195	1.26e-10	-0.137141
HLF	-2.04137	2.47e-10	-0.139354
NUDT11	-2.05101	4.65e-10	-0.141621
RYR2	-2.05173	1.33e-11	-0.14179
ZNF385B	-2.0608	4.09e-10	-0.143921
ABHD7	-2.06407	5.78e-10	-0.14469
DGKI	-2.06805	4.55e-10	-0.145626
NPY1R	-2.07521	2.12e-10	-0.147309
CALN1	-2.08352	9.9e-12	-0.149261
YPEL1	-2.09326	1.98e-11	-0.15155
PCSK2	-2.10004	1.06e-11	-0.153144
TMEM45A	-2.10245	2.48e-11	-0.153709
RGS7	-2.10278	7.24e-10	-0.153788
SLITRK4	-2.11407	8.36e-10	-0.156441
CA12	-2.12128	3.83e-12	-0.158135
MN1	-2.13491	8e-12	-0.161339
JAKMIP1	-2.13627	1.05e-10	-0.161659
TSPYL4	-2.14417	8.83e-10	-0.163516
EPHB6	-2.14543	4.65e-12	-0.163811
TOMM70A	-2.14658	1.67e-10	-0.164082
NRSN1	-2.14658	4.86e-11	-0.164082
DIRAS2	-2.14959	4.95e-10	-0.164789
PRRT1	-2.16633	2.32e-10	-0.168724
ITPKA	-2.17456	4.16e-11	-0.170658
CAMKV	-2.17687	5.75e-12	-0.171201
ARHGEF9	-2.19541	2.77e-11	-0.175558
LNX1	-2.19808	5.83e-11	-0.176185
PRKCZ	-2.20735	7.07e-10	-0.178364
DOK6	-2.20858	1.4e-10	-0.178652
GABRA4	-2.21295	1.93e-11	-0.17968
RIT2	-2.21303	4.55e-11	-0.179699
YJEFN3	-2.22988	2.3e-11	-0.183661
SGIP1	-2.23277	5.35e-10	-0.18434
GALNAC4S-6ST	-2.23385	3.16e-10	-0.184592
KSR2	-2.23496	6.3e-10	-0.184853
KCNAB1	-2.23995	1.65e-11	-0.186026
JPH4	-2.24451	4.04e-12	-0.187097
RNF150	-2.24747	2.31e-10	-0.187794
NEFM	-2.26337	7.87e-11	-0.191531
BCL11B	-2.26677	7.37e-12	-0.192329
MAP7D2	-2.29262	2.03e-10	-0.198406
LOC652900_SEZ6L2	-2.31627	8.18e-10	-0.203963
GUCY1A3	-2.31731	9.22e-12	-0.204208
RBP4	-2.31887	2.27e-10	-0.204575
RAB3A	-2.31974	1.51e-10	-0.204778
MAP2	-2.32233	9.15e-10	-0.205389
GABARAPL1_GABARAPL3	-2.33323	6.02e-10	-0.20795
REEP1	-2.33469	7.83e-10	-0.208293
PTPRN	-2.34418	5.47e-10	-0.210523
EYA1	-2.38602	4.54e-11	-0.220357
LRPAP1	-2.39058	6.79e-10	-0.22143
PRMT8	-2.39482	2.46e-11	-0.222426
BAI2	-2.40339	6.16e-11	-0.22444
ASPHD2	-2.40771	3.28e-11	-0.225455
WDR47	-2.41387	4.94e-10	-0.226902
ARHGAP20	-2.41575	1.99e-10	-0.227345
ITPR1	-2.41665	3.47e-10	-0.227556
C20orf27	-2.4285	4.87e-12	-0.230341
LOC283070	-2.42883	8.92e-12	-0.230419
CDR2	-2.43891	1.75e-11	-0.232788
EXOSC6	-2.43904	3.2e-10	-0.232819
CNKSR2	-2.44523	2.85e-11	-0.234273
CAMK4	-2.45034	3.32e-10	-0.235475
SLC4A3	-2.45305	3.97e-11	-0.236111
MAST3	-2.45615	5.68e-11	-0.236838
INSM1	-2.45816	6.97e-10	-0.237312
PCLO	-2.45928	1.02e-10	-0.237575
ULK1	-2.46204	9.12e-11	-0.238225
CDK5	-2.47591	2.89e-11	-0.241483
ICAM5	-2.50343	7.64e-10	-0.247951
CYFIP2	-2.52724	1.67e-10	-0.253547
SCN3A	-2.53152	3.36e-10	-0.254554
FKBP1B	-2.53234	1.21e-11	-0.254746
JPH1	-2.53794	1.38e-10	-0.256063
RUNDC3A	-2.55087	3.29e-11	-0.259101
CDK5R1	-2.55993	1.67e-10	-0.26123
SYT5	-2.56396	6.11e-12	-0.262179
PAM	-2.56414	4.73e-10	-0.262219
RAP1GAP	-2.56901	6.35e-10	-0.263365
KCNJ4	-2.56925	1.6e-11	-0.263422
EGR4	-2.5725	3.4e-10	-0.264184
C1orf173	-2.5764	1.83e-11	-0.265102
LOC643827	-2.57715	4.68e-10	-0.265277
KCND2	-2.57968	1.72e-10	-0.265874
RGS14	-2.58268	1.73e-11	-0.266579
OSBPL8	-2.59595	4.39e-11	-0.269696
KL	-2.59825	1.21e-10	-0.270238
C14orf2	-2.59876	5.25e-10	-0.270357
CDK5R2	-2.5989	7.89e-11	-0.27039
MESDC1	-2.63318	6.25e-11	-0.278446
KCNQ5	-2.64037	1.2e-11	-0.280137
LRRC7	-2.64059	5.52e-11	-0.280189
PHACTR1	-2.65119	4.55e-10	-0.282679
SLITRK3	-2.66931	5.57e-11	-0.286937
PPP1R7	-2.68045	1.71e-10	-0.289558
ST8SIA3	-2.69887	3.78e-11	-0.293887
C6orf168	-2.70368	1.93e-10	-0.295017
C9orf91	-2.70759	4.91e-10	-0.295935
CX3CL1	-2.70804	2.82e-11	-0.296041
KIAA0574	-2.71614	4.2e-10	-0.297945
PDE1B	-2.71635	5.6e-11	-0.297994
HOOK1	-2.71696	2.89e-10	-0.298138
MPPE1	-2.72165	1.9e-10	-0.29924
BCR	-2.73609	4.68e-11	-0.302633
MDH1	-2.73902	2.74e-10	-0.303321
ST6GALNAC5	-2.74801	3.58e-10	-0.305434
DCX	-2.75136	3.38e-10	-0.306223
CTXN1	-2.75999	3.89e-12	-0.308252
SPTBN2	-2.77209	7.95e-11	-0.311096
ADAMTS3	-2.7725	4.74e-10	-0.311191
PRAGMIN	-2.78274	2.57e-10	-0.313597
PACSIN1	-2.79002	1.2e-10	-0.315309
GRM5	-2.79098	1.26e-11	-0.315535
FKBP1A	-2.80925	4.21e-11	-0.319828
GABRD	-2.8299	7.83e-12	-0.324682
GP1BB_SEPT5	-2.84176	1.19e-11	-0.327469
OCIAD2	-2.86384	1.1e-10	-0.332658
XKR4	-2.87153	9.03e-11	-0.334467
CIT	-2.87366	2.61e-11	-0.334966
EPB49	-2.88572	3.94e-12	-0.337802
BRUNOL4	-2.89842	9.93e-10	-0.340786
SSX2IP	-2.9012	1.66e-10	-0.34144
BRUNOL5	-2.90276	3.13e-11	-0.341805
CAMK1G	-2.90502	1.41e-10	-0.342338
LOC100127998_SNTG1	-2.93908	3.87e-10	-0.350343
SCN2B	-2.9448	6.9e-12	-0.351686
AKAP5	-2.94716	2.11e-11	-0.35224
CNR1	-2.94841	3.24e-11	-0.352536
SEZ6	-2.95132	6.09e-12	-0.353218
PAP2D	-2.95143	2.04e-10	-0.353244
MEG3	-2.95724	7.69e-10	-0.354609
MMD	-2.96443	3.45e-11	-0.356299
SLC1A6	-2.96478	3.8e-10	-0.356382
GABARAPL1	-2.96715	2.36e-10	-0.356939
SH2D5	-2.97709	1.44e-11	-0.359275
FAR2	-2.98282	3.39e-10	-0.360623
CACNB2	-2.99752	3.49e-10	-0.364078
ADAM23	-3.00418	9.33e-12	-0.365642
ATP8A2	-3.0164	8.25e-10	-0.368515
PTPRO	-3.03962	4.96e-10	-0.373972
GOLT1A	-3.04764	5.84e-11	-0.375858
PPP2R1A	-3.07979	4.77e-10	-0.383413
RIMS1	-3.08032	2.68e-10	-0.383539
KIF3C	-3.08523	2.09e-11	-0.384691
March4'	-3.08835	4.72e-11	-0.385425
SHANK3	-3.09986	6.63e-11	-0.38813
KIAA1797	-3.11902	4.69e-11	-0.392634
PAK6	-3.12426	4.96e-12	-0.393864
SNN	-3.13344	3.22e-10	-0.396021
ARF3	-3.13881	1.47e-11	-0.397285
ZMAT4	-3.14068	4.29e-11	-0.397723
PTPRT	-3.14293	5.65e-10	-0.398253
GNB5	-3.14604	1.11e-10	-0.398984
MPPED2	-3.14804	1.77e-10	-0.399454
ProSAPiP1	-3.1487	2.86e-11	-0.399609
PMEPA1	-3.14933	8e-11	-0.399756
GLS2	-3.15311	1.74e-10	-0.400644
KCNA1	-3.1533	1.25e-11	-0.400689
SIPA1L1	-3.16018	4.69e-11	-0.402308
TMEM59L	-3.17683	1.37e-10	-0.40622
ELOVL4	-3.17772	1.66e-10	-0.406429
RGS17	-3.18033	5.45e-11	-0.407042
DACH2	-3.18941	6.58e-10	-0.409178
GRIA3	-3.19124	2.74e-11	-0.409608
NAGPA	-3.20198	6.36e-10	-0.412132
LDB2	-3.20472	1.34e-10	-0.412775
SLC2A13	-3.20844	5.12e-10	-0.413649
NRXN3	-3.21964	2.24e-10	-0.416281
KCNIP2	-3.22145	4.19e-12	-0.416707
hCG_1776007	-3.22812	1.3e-11	-0.418276
SORCS3	-3.24293	4.77e-10	-0.421755
MAPK8IP2	-3.25061	5.52e-10	-0.423561
ACTL6B	-3.25153	2.71e-12	-0.423778
C13orf37	-3.25638	1.63e-11	-0.424918
STX1B	-3.258	5.88e-11	-0.425298
OPA1	-3.26419	7.91e-10	-0.426752
MAD1L1	-3.27487	2.67e-10	-0.429262
GLT1D1	-3.29232	3.18e-11	-0.433364
PRR7	-3.29285	2.6e-11	-0.433487
LRRTM1	-3.29725	1.51e-11	-0.434523
FAM49A	-3.31216	6.72e-10	-0.438027
ATRNL1	-3.32605	4.87e-10	-0.44129
PITPNM3	-3.33956	5.74e-11	-0.444466
UNC13A	-3.34195	2.03e-10	-0.445027
GRIN1	-3.34299	9.4e-12	-0.445273
CAMK1D	-3.35036	3.01e-11	-0.447005
ACAP3	-3.36843	2.87e-10	-0.451252
RBM20	-3.37208	3.19e-10	-0.452109
LOC100130506	-3.37229	4.45e-11	-0.452159
C1orf115	-3.37448	3.54e-10	-0.452673
CLSTN3	-3.3857	5.99e-10	-0.45531
RAB9B	-3.38677	2.02e-11	-0.455563
PSD	-3.38746	2.36e-11	-0.455723
CGREF1	-3.40372	3.92e-10	-0.459547
HES4	-3.41659	8.35e-12	-0.462571
NECAB2	-3.4305	7.98e-12	-0.465841
SLC8A2	-3.43621	2.88e-11	-0.467182
PRKCG	-3.43892	2.28e-11	-0.467818
RNF112	-3.45683	4.17e-11	-0.472029
MYO5A	-3.46237	6.49e-10	-0.473331
HN1	-3.46273	6.66e-10	-0.473416
B4GALT6	-3.47482	4.22e-11	-0.476256
CACNA1B	-3.47878	7.3e-11	-0.477188
TMEM63C	-3.48082	2.59e-10	-0.477666
SUSD4	-3.48192	1.2e-11	-0.477925
DLG4	-3.48206	2.73e-10	-0.477958
ACTN1	-3.48505	2.25e-11	-0.478661
HRH3	-3.50372	2.9e-10	-0.483048
LY6E	-3.50565	3.25e-10	-0.483502
HRAS	-3.51502	5.69e-11	-0.485705
PPP1R16B	-3.52018	7.72e-11	-0.486916
STMN3	-3.52511	1.47e-10	-0.488077
C11orf41	-3.52658	9.43e-11	-0.488422
KCNIP4	-3.53055	2.72e-10	-0.489354
TRAC	-3.5306	2.4e-10	-0.489367
C6orf154	-3.53466	4.03e-10	-0.490321
SYNJ1	-3.53986	7.83e-10	-0.491543
LOC153346	-3.54262	2.24e-10	-0.492191
ACTN2	-3.54601	1.23e-11	-0.492987
RAB6B	-3.54917	3.74e-10	-0.493731
BZW2	-3.55679	6.54e-10	-0.495521
TMEM200B	-3.55683	1.25e-10	-0.49553
BSPRY	-3.56835	1.61e-11	-0.498238
KCNF1	-3.57261	2.53e-11	-0.49924
APBA1	-3.57802	8.31e-11	-0.500511
ABLIM2	-3.60271	7.03e-11	-0.506315
RIC8B	-3.60895	1.97e-10	-0.507782
CACNA1A	-3.61491	1.78e-10	-0.509181
ANKRD34A	-3.64667	7.99e-11	-0.516645
RAB26	-3.65278	4.55e-11	-0.518081
KHDRBS2	-3.66004	9.68e-10	-0.519789
ATP2B2_LOC100134286	-3.66229	5.72e-11	-0.520317
RAB15	-3.68237	7.12e-11	-0.525037
TMEM191A	-3.69342	2.06e-10	-0.527633
ONECUT2	-3.7026	6.34e-12	-0.529792
MAPK1	-3.71097	2.85e-10	-0.531758
KLHDC3	-3.71421	3.14e-10	-0.532521
KIAA1045	-3.71435	8.03e-10	-0.532553
LOC100132503_RNF208	-3.71689	1.73e-11	-0.53315
CORO2B	-3.72182	1.5e-10	-0.534308
MAPRE3	-3.72252	9.27e-10	-0.534473
EPCAM	-3.7246	8.8e-10	-0.534963
ATCAY	-3.72598	4.35e-10	-0.535287
UBE2M	-3.72652	2.12e-10	-0.535412
FGF14	-3.73887	2.99e-12	-0.538315
MXRA7	-3.74919	1.34e-11	-0.540741
CPLX2	-3.77061	1.02e-11	-0.545775
GRIA1	-3.77311	8.16e-11	-0.546362
RTN2	-3.77966	2.19e-11	-0.547902
SNORD114-3	-3.79157	1.6e-10	-0.550702
WSCD2	-3.79334	3.4e-11	-0.551119
PRRT2	-3.79991	7.21e-10	-0.552662
LDOC1	-3.8035	6.18e-10	-0.553505
ZNF804A	-3.80618	9.96e-10	-0.554135
TOMM34	-3.82027	4.84e-11	-0.557447
BZRAP1	-3.8224	9.38e-11	-0.557949
AGAP2	-3.82877	1.36e-10	-0.559444
CAMTA2	-3.8327	1.9e-10	-0.56037
RGS8	-3.83726	9.27e-12	-0.56144
B3GNT2	-3.83883	2.59e-10	-0.561808
LOC100127971	-3.84478	9.87e-12	-0.563209
RHOBTB2	-3.84968	2.58e-11	-0.56436
KLC2	-3.88674	2.46e-10	-0.573068
KCNAB2	-3.8888	4.71e-12	-0.573553
KIFC2	-3.8923	2.91e-12	-0.574376
P2RX5	-3.89489	2.17e-10	-0.574986
LOC653602	-3.89606	2.32e-10	-0.575261
CECR6	-3.9044	5.7e-11	-0.577221
KCTD1	-3.90918	7.32e-11	-0.578343
ATP2B2	-3.91395	6.11e-12	-0.579465
EPHA7	-3.91869	5.05e-11	-0.580579
DMXL2	-3.92661	1.67e-10	-0.582439
LPHN1	-3.93237	1.19e-10	-0.583795
RIMS3	-3.94697	9.73e-11	-0.587226
PLCB1	-3.95737	8.14e-12	-0.58967
CLPTM1	-3.97492	2.89e-10	-0.593794
CAMKK2	-3.98134	1.57e-11	-0.595302
CSMD1	-3.98415	1.81e-10	-0.595963
SPRYD3	-3.98891	4.5e-10	-0.597083
MLF2	-3.99462	5.53e-10	-0.598426
KCNQ2	-4.00032	2.7e-10	-0.599765
DLGAP2	-4.02967	3.09e-11	-0.606663
L1CAM	-4.03646	6.93e-12	-0.608259
MME	-4.04303	1.84e-10	-0.609801
RNFT2	-4.04831	2.96e-11	-0.611042
PDZD4	-4.05035	5.41e-12	-0.611523
MIA3	-4.05836	7.34e-10	-0.613406
F8A1_F8A2_F8A3	-4.07577	3.89e-12	-0.617498
SLC35F1	-4.09568	1.43e-10	-0.622176
UNC5A	-4.09721	2.27e-10	-0.622535
DIAPH2	-4.10222	2.02e-11	-0.623712
LNP1	-4.10379	1.45e-10	-0.624083
SH3RF2	-4.13368	1.75e-10	-0.631108
RBM9	-4.13419	2.75e-10	-0.631226
SORBS2	-4.14099	1.33e-11	-0.632827
LOC440338	-4.14312	4.51e-10	-0.633325
LRP3	-4.16006	9.4e-11	-0.637309
FLJ33996	-4.16636	8.26e-10	-0.638789
DLGAP3	-4.17275	4.18e-11	-0.640289
HCN2	-4.17286	9.57e-11	-0.640317
C20orf46	-4.18735	3.1e-10	-0.643722
RIMS2	-4.19593	6.51e-10	-0.645737
FLJ34048	-4.20343	6.61e-10	-0.6475
ENTPD6	-4.21812	4.68e-10	-0.650953
STRN4	-4.22243	5.97e-10	-0.651967
IGFBPL1	-4.23934	5.67e-11	-0.655941
FRMPD4	-4.24607	6e-11	-0.657521
IQSEC1	-4.26292	2.46e-10	-0.661482
ATP1A1	-4.28	6.21e-10	-0.665497
GNG7	-4.28184	1.28e-11	-0.665929
BCL11A	-4.29183	1.1e-11	-0.668276
LBA1	-4.29336	4.25e-11	-0.668637
PAK7	-4.3065	3.79e-10	-0.671725
SYT3	-4.32078	8.39e-10	-0.675081
DLX6	-4.32466	8.4e-12	-0.675993
CAMKK1	-4.33257	1.8e-10	-0.677853
CBX6	-4.33374	7.06e-11	-0.678128
ADCY3	-4.35758	7.48e-10	-0.683731
FAM117A	-4.36136	3.93e-10	-0.684618
SRM	-4.36219	4.41e-11	-0.684815
LHFPL4	-4.36446	1.56e-10	-0.685348
CRMP1	-4.36686	7.07e-10	-0.685911
SLC9A7	-4.36782	4.6e-10	-0.686137
IDS	-4.41249	8.78e-12	-0.696636
NEURL	-4.41435	9.43e-10	-0.697073
LOC100130155	-4.42118	6.37e-11	-0.698679
GNAO1	-4.42805	3.87e-10	-0.700293
CACNB3	-4.44406	7.87e-11	-0.704056
BEGAIN	-4.4457	1.25e-10	-0.704442
CLIP3	-4.45358	1.25e-11	-0.706294
EIF4A2	-4.45741	1.15e-10	-0.707194
KCNA4	-4.46518	3.72e-10	-0.709019
LOC284296	-4.46798	4.33e-10	-0.709678
FREQ	-4.47062	6.74e-11	-0.710298
AMBN	-4.47967	3.99e-10	-0.712425
CBFA2T3	-4.48625	2.51e-10	-0.713971
REM2	-4.49403	1.65e-10	-0.715799
FAM168B	-4.50754	1.43e-10	-0.718975
KIAA1409	-4.51229	1.25e-10	-0.720092
SEMA6B	-4.51284	4.71e-10	-0.720221
NPY5R	-4.51802	5.49e-10	-0.72144
CNTNAP1	-4.52051	3.35e-10	-0.722023
ADCY5	-4.52432	1.03e-11	-0.72292
FRAS1	-4.55693	6.9e-11	-0.730584
RICS	-4.57226	4.52e-10	-0.734186
SLITRK6	-4.576	1.79e-10	-0.735065
FBXO16	-4.57868	2.87e-11	-0.735694
C2orf55	-4.58532	3.17e-11	-0.737255
SYT2	-4.61096	5.01e-12	-0.743283
MARK4	-4.65472	3.56e-11	-0.753566
CDH7	-4.65887	2.79e-10	-0.754543
FIG4	-4.69875	3.52e-10	-0.763916
LOC641467	-4.71273	4.85e-10	-0.7672
SPTB	-4.7171	4.31e-10	-0.768227
FGF9	-4.75094	6.66e-11	-0.776182
PTPRR	-4.75863	1.12e-10	-0.77799
GAD2	-4.7691	1.05e-10	-0.780449
KLHL29	-4.7985	7.29e-10	-0.787358
CCDC88C	-4.82673	4.36e-11	-0.793994
DUSP8	-4.82923	1.8e-11	-0.794581
EVL	-4.83163	1.79e-10	-0.795145
ROCK2	-4.83963	2.85e-11	-0.797027
DRD2	-4.84995	2.34e-11	-0.799451
SHANK2	-4.85548	3.68e-10	-0.800751
FAM84A	-4.86833	2.98e-10	-0.803772
BRSK2	-4.87084	1.96e-10	-0.804361
CACNA1E	-4.88534	1.04e-11	-0.80777
TOM1	-4.89138	3.52e-10	-0.809188
ETV1	-4.89519	2.5e-10	-0.810083
RP6-213H19.1	-4.90444	6.74e-11	-0.812257
HSPBP1	-4.90829	1.69e-10	-0.813163
PPP2R2B	-4.91717	1.71e-10	-0.815251
SCN8A	-4.93177	6e-11	-0.818681
DNAJC5	-4.94068	7.5e-11	-0.820775
LPCAT4	-4.94795	1.18e-11	-0.822485
DEAF1	-4.98145	3.46e-10	-0.830358
B4GALNT1	-4.98581	2.81e-10	-0.831382
FRY	-4.98983	3.19e-10	-0.832329
LOC727748_SCRT1	-5.01591	1.15e-11	-0.838457
SRD5A1	-5.04965	3.11e-11	-0.846386
TESC	-5.06771	2.26e-11	-0.850632
DGCR9	-5.10148	4.99e-10	-0.858569
GUCA1A	-5.11866	9.06e-11	-0.862605
KIF5A	-5.12568	6.74e-12	-0.864257
MATK	-5.19214	1.21e-10	-0.879876
JPH3	-5.19823	1.3e-11	-0.881308
PPP2R2C	-5.23373	6.64e-10	-0.88965
C2CD2L	-5.28341	2.67e-10	-0.901327
PPME1	-5.30084	4.92e-10	-0.905424
RASL10B	-5.31371	2.31e-10	-0.908449
CACNG4	-5.3257	2.58e-11	-0.911267
PDE7B	-5.33035	8.17e-11	-0.912358
DCLK3	-5.33617	6.01e-10	-0.913728
DGAT2	-5.36026	1.29e-11	-0.91939
FLJ33996_LOC100127971	-5.38865	1.6e-11	-0.926062
DGCR5	-5.40032	1.12e-10	-0.928804
RASGRP2	-5.4046	3e-10	-0.92981
ASAH2B	-5.42683	1.57e-10	-0.935035
FHDC1	-5.43633	5.79e-10	-0.937268
TANC2	-5.44559	5.74e-11	-0.939444
CDH8	-5.45758	7.3e-10	-0.942262
HSPC159	-5.46045	4.24e-10	-0.942936
MMP17	-5.46732	5.06e-10	-0.944552
KCNK2	-5.47341	5.93e-10	-0.945982
PLCL2	-5.4793	1.02e-10	-0.947367
BAIAP2	-5.48814	1.21e-10	-0.949444
NCRNA00164	-5.49362	4.46e-10	-0.950732
SAMD5	-5.51778	8.48e-11	-0.95641
NTRK3	-5.52732	1.35e-10	-0.958652
DPF1	-5.54883	1.44e-10	-0.963708
FKBP11	-5.59549	1.88e-11	-0.974675
F12	-5.59662	6.2e-11	-0.974941
FLJ41278_TBC1D30	-5.59939	9.95e-12	-0.975592
HSPA12A	-5.61337	2.2e-10	-0.978877
HSD11B1L	-5.64471	4e-10	-0.986243
FBXO41	-5.64545	1.78e-11	-0.986417
DDO	-5.6514	6.08e-10	-0.987816
TTYH3	-5.68691	3.09e-11	-0.99616
AFF3	-5.69087	4.88e-10	-0.997092
LOC283174	-5.73008	6.86e-10	-1.00631
TMEM120B	-5.76277	6.38e-11	-1.01399
HABP4	-5.77768	1.68e-11	-1.01749
EPB41L1	-5.79463	4.8e-10	-1.02148
SMPD3	-5.82637	2.5e-11	-1.02894
EFR3B	-5.92241	7.46e-11	-1.05151
FLJ37078	-5.92305	4.25e-11	-1.05166
KIAA1324	-5.92654	1.95e-10	-1.05248
CNFN	-5.95229	5.03e-11	-1.05853
LOC441617	-5.96547	5.25e-11	-1.06163
NOS1	-6.00598	1.02e-10	-1.07115
KCNH2	-6.04773	1.06e-10	-1.08096
FOXP1	-6.05374	4.18e-11	-1.08238
ARHGEF17	-6.08389	2e-10	-1.08946
PPP2R5D	-6.10528	4.72e-11	-1.09449
GNPTAB	-6.17611	2.63e-10	-1.11114
TBC1D16	-6.1887	2.84e-10	-1.1141
LRRC4	-6.18915	9.84e-10	-1.1142
PBX3	-6.20518	2e-10	-1.11797
MBTPS1	-6.26537	1.8e-10	-1.13212
C2orf21	-6.29847	3.17e-11	-1.1399
ME3	-6.3029	9.6e-12	-1.14094
LRP12	-6.31879	9.65e-10	-1.14467
FLT4	-6.32614	5.72e-10	-1.1464
NPAS2	-6.4006	1.1e-11	-1.1639
ZNF503	-6.41735	1.49e-10	-1.16784
DAB2IP	-6.44483	7.29e-11	-1.17429
FAM123C	-6.49202	6.24e-10	-1.18539
RIMBP2	-6.52431	1.73e-10	-1.19298
ZNF540	-6.54138	1.23e-10	-1.19699
NIPSNAP1	-6.54471	3.03e-11	-1.19777
FLJ43390	-6.55866	4.63e-11	-1.20105
RNF123	-6.61039	1.18e-10	-1.21321
AARSD1	-6.63967	2.43e-10	-1.22009
PCTK1	-6.69602	3.15e-10	-1.23333
AP2A1	-6.75302	1.44e-10	-1.24673
LMO7	-6.77796	4.73e-11	-1.25259
PPP1R9B	-6.78587	7.19e-11	-1.25445
LARGE	-6.82012	1.57e-10	-1.2625
CADM3	-6.85378	8.21e-10	-1.27041
DLC1	-6.87843	6.76e-10	-1.2762
C9orf69	-6.94751	1.08e-10	-1.29244
KIAA0922	-6.96794	5.79e-10	-1.29724
ATP2B3	-7.01477	1.17e-11	-1.30825
KCNH3	-7.02241	1.16e-11	-1.31004
STYK1	-7.03676	4.69e-10	-1.31342
LOC646044_SSBP4	-7.06606	2.11e-11	-1.3203
MANEAL	-7.1394	3.72e-10	-1.33754
KATNB1	-7.15221	2.5e-11	-1.34055
EXOC6	-7.17748	3.77e-11	-1.34649
MAP1A	-7.17776	3.09e-10	-1.34655
CACNA1C	-7.24727	9.06e-11	-1.36289
C1orf225	-7.39156	2.25e-11	-1.3968
LZTS1	-7.48573	5.7e-11	-1.41894
LGALS8	-7.56401	1.07e-10	-1.43733
SERTAD4	-7.56527	3.06e-10	-1.43763
FAM65A	-7.57481	1.33e-11	-1.43987
RAB40C	-7.71607	1.3e-10	-1.47307
RARB	-7.80887	5.68e-11	-1.49488
CACNA1H	-8.02534	6.9e-10	-1.54576
MGC16291	-8.07694	5.67e-10	-1.55789
C9orf86	-8.12857	2.53e-11	-1.57002
PACS1	-8.2386	3.44e-10	-1.59588
OBSCN	-8.42712	2.47e-11	-1.64019
SCAMP5	-8.55185	1.08e-10	-1.6695
NPM2	-8.62022	4.61e-11	-1.68557
C5orf34	-8.63662	4.46e-10	-1.68943
AVL9	-8.78243	3.64e-10	-1.7237
ACE	-8.91158	2.92e-11	-1.75405
CUGBP1	-8.93119	7.82e-10	-1.75866
PCNT	-8.93945	5.34e-11	-1.7606
EPB41	-8.98316	1.45e-10	-1.77088
DENND5B	-9.07246	6.34e-10	-1.79186
TRERF1	-9.13893	2.46e-11	-1.80749
LOC643837	-9.15876	6.82e-11	-1.81215
PIAS2	-9.28533	8.44e-10	-1.84189
ZNRF1	-9.29506	1.6e-10	-1.84418
ZC3H12B	-9.33912	4.53e-11	-1.85453
DDX54	-9.35964	5.95e-11	-1.85936
March9'	-9.45361	2.63e-10	-1.88144
C2orf43	-9.66062	4.95e-10	-1.9301
MPP7	-9.95701	1.21e-10	-1.99976
SLC16A10	-9.97173	7.56e-11	-2.00322
RIMKLA	-11.1042	5.14e-10	-2.26937
C15orf41	-11.6419	1.54e-10	-2.39577
